# Supplementary material for: Growth differentiation factor 15 as a novel diagnostic and therapeutic marker for autoimmune hepatitis
Source: Sci Rep. 2022 May 24;12:8759. doi: 10.1038/s41598-022-12762-9 (PMC9130300; doi:10.1038/s41598-022-12762-9)
Supplement: Supplementary file 1 — Supplementary Information 1. [file 41598_2022_12762_MOESM1_ESM.xlsx]

## Sheet: Sheet1
Supplementary Table 1. List of antibodies used for the immunohistochemistry.
Primary antibody	Source	Dilution
GDF-15 (rabbit pAb)	#HPA011191; SIGMA Life Science (St. Louis, MO, USA)	1:200
CD3 (rat mAb)	#ab11089; Abcam (Cambridge, MA, USA)	1:100
CD19 (mouse mAb)	#ab1255; Abcam	1:100
Iba-1 (mouse mAb)	#ab15690; Abcam	1:200
Secondry antibody	Source	Dilution
Alexa FluorTM 568 (goat anti-rat IgG)	#ab175476; Abcam	1:200
Alexa FluorTM 568 (goat anti-mouse IgG)	#A11031; Thermo Fischer Sciences (Tokyo, Japan)	1:200
Alexa FluorTM 488 (goat anti-rabbit IgG)	#A11034; Thermo Fischer Sciences	1:200
Abbreviations: GDF 15, growth differentiation factor 15; pAb, polyclonal antibody; mAb, monoclonal antibody;
